# Supplementary material for: Identification and Expression Analysis of NAC Gene Family in Weeping Trait of Lagerstroemia indica
Source: Plants (Basel). 2022 Aug 21;11(16):2168. doi: 10.3390/plants11162168 (PMC9413744; doi:10.3390/plants11162168)
Supplement: Supplementary file 1 [file plants-11-02168-s001.zip]

Archive with 3 entries (3 files):
- Figure S1. The transmembrane structure of LiNAC7 and LiNAC16.pdf
- Figure S2.  Conserved motifs in five subdomains of LiNACs.pdf
- Table S1 Specific primers for RT-PCR of LiNAC in L.pdf
